# Supplementary material for: Saikosaponin B2, Punicalin, and Punicalagin in Vitro Block Cellular Entry of Feline Herpesvirus-1
Source: Viruses. 2024 Feb 1;16(2):231. doi: 10.3390/v16020231 (PMC10892935; doi:10.3390/v16020231)
Supplement: Supplementary file 1 [file viruses-16-00231-s001.zip]

Archive with 1 entries (1 files):
- viruses-2783645-supplementary.pdf
